# Supplementary material for: Programmable Invisible Photonic Patterns with Rapid Response Based on Two-Dimensional Colloidal Crystals
Source: Polymers (Basel). 2021 Jun 10;13(12):1926. doi: 10.3390/polym13121926 (PMC8226874; doi:10.3390/polym13121926)
Supplement: Supplementary file 1 [file polymers-13-01926-s001.zip]

Archive with 1 entries (1 files):
- polymers-1195774-supplementary.pdf
